# Supplementary material for: Genome Rearrangement Shapes Prochlorococcus Ecological Adaptation
Source: Appl Environ Microbiol. 2018 Aug 17;84(17):e01178-18. doi: 10.1128/AEM.01178-18 (PMC6102989; doi:10.1128/AEM.01178-18)
Supplement: Supplemental file 2 [file zam016188687sd2.xlsx]

## Sheet: Sheet1
Table S1 Length comparison of 34 locally collinear blocks (LCBs).
	LCB locus*		0	57345	113772	183404	205294	217089	296128	364985	407270	428539	511110	527718	538323	549773	596090	625197	699660	781051	817767	833449	964127	1144593	1184888	1270264	1330983	1419870	1486247	1520759	1575684	1593638	1622081	1650483	1665340	1678778
LCB length (bp)	HL	MIT9312	41853	45637	67748	21850	11838	72588	30060	25916	21243	79699	16607	10613	11407	37703	11700	16415	52208	19614	15702	63970	75530	28249	16118	60809	53301	66395	21173	53761	17912	24568	28388	14882	13444	30379
		MED4	40112	45797	68722	21910	11870	72535	26485	26578	21322	80829	16636	10655	11411	37597	11726	16480	52191	19765	15731	67643	75870	31084	18154	62281	52137	68717	21593	53140	17910	24587	28407	14914	13441	30470
		Avg.	40982.5	45717	68235	21880	11854	72561.5	28272.5	26247	21282.5	80264	16621.5	10634	11409	37650	11713	16447.5	52199.5	19689.5	15716.5	65806.5	75700	29666.5	17136	61545	52719	67556	21383	53450.5	17911	24577.5	28397.5	14898	13442.5	30424.5
	LLII/III	SS120	41308	48784	74338	23491	12603	73369	27011	27631	21347	84468	17472	11769	11189	39342	13717	16576	55394	20493	14151	67713	82406	27234	18288	57862	38240	72336	23565	55784	22719	26650	28913	15643	14657	34991
		MIT9211	43851	48605	72443	22415	13433	73387	33568	28536	22704	83839	17608	11230	11194	37320	13987	20760	55161	20489	17517	66294	81078	25455	18383	59745	40578	70505	23289	55444	20880	26511	28857	14955	15860	35239
		Avg.	42579.5	48694.5	73390.5	22953	13018	73378	30289.5	28083.5	22025.5	84153.5	17540	11499.5	11191.5	38331	13852	18668	55277.5	20491	15834	67003.5	81742	26344.5	18335.5	58803.5	39409	71420.5	23427	55614	21799.5	26580.5	28885	15299	15258.5	35115
	LLI	NATL1A	57349	50672	70241	22084	13723	72031	35984	27982	21183	80743	17553	10900	11639	40715	13093	17545	58824	20633	16027	71955	84259	34178	21143	60573	64252	70318	21722	57258	20739	27676	29036	15374	15176	40104
		NATL2A	48729	50043	70269	22098	13721	72015	38888	30504	21178	80759	17551	10904	11649	40722	13101	17547	58832	20560	16027	71943	84266	27641	25211	60563	55071	70399	21717	57252	20796	27634	29022	15369	15176	40130
		Avg.	53039	50357.5	70255	22091	13722	72023	37436	29243	21180.5	80751	17552	10902	11644	40718.5	13097	17546	58828	20596.5	16027	71949	84262.5	30909.5	23177	60568	59661.5	70358.5	21719.5	57255	20767.5	27655	29029	15371.5	15176	40117
	LLIV	MIT9313	49749	73513	108244	60286	44401	109997	29277	36379	29923	114280	26284	27414	11845	65884	40639	15793	86546	30676	21207	93002	111492	31277	22828	79480	44242	100186	27702	67080	37181	49811	38617	19575	35911	47885
		MIT9303	50631	99446	114941	56144	54542	135088	37071	42827	31695	113259	27891	28455	11849	79222	45737	15795	88404	42018	21179	93044	122901	33847	22983	91987	44389	99644	25912	75112	48411	50242	42432	19570	49513	47924
		Avg.	50190	86479.5	111592	58215	49471.5	122542	33174	39603	30809	113770	27087.5	27934.5	11847	72553	43188	15794	87475	36347	21193	93023	117196	32562	22905.5	85733.5	44315.5	99915	26807	71096	42796	50026.5	40524.5	19572.5	42712	47904.5
*LCB locus is relative to MIT9312 genome
The minimum LCB length in this comparison is larger than 10 kbp.
